# Supplementary material for: Associations of two-pore domain potassium channels and triple negative breast cancer subtype in The Cancer Genome Atlas: systematic evaluation of gene expression and methylation
Source: BMC Res Notes. 2017 Sep 12;10:475. doi: 10.1186/s13104-017-2777-4 (PMC5596847; doi:10.1186/s13104-017-2777-4)
Supplement: Supplementary file 1 — Additional file 1: Table S1. Distribution of K2p gene expression for selected factors. [file 13104_2017_2777_MOESM1_ESM.xlsx]

## Sheet: Supp. Table 1
Additional file 1: Table S1. Distribution of K2p gene expression1 for selected factors
		KCNK1						KCNK2						KCNK3						KCNK4						KCNK5						KCNK6						KCNK7						KCNK9
		N	p50	p25	p75	IQR		N	p50	p25	p75	IQR		N	p50	p25	p75	IQR		N	p50	p25	p75	IQR		N	p50	p25	p75	IQR		N	p50	p25	p75	IQR		N	p50	p25	p75	IQR		N	p50	p25	p75	IQR
Overall		959	0.2072	-0.7375	1.1935	1.931		959	-0.2421	-0.2858	-0.116	0.1698		959	-0.2132	-0.2298	-0.1626	0.0672		959	-0.2149	-0.3097	-0.0528	0.2569		959	-0.305	-0.4283	0.2047	0.633		959	-0.2962	-0.8027	0.4782	1.2809		959	-0.0728	-0.0874	-0.0422	0.0452		950	-0.1467	-0.336	0.2117	0.5477
BREAST CANCER COVARIATES
Age at diagnosis	>/=50 years	682	0.13265	-0.8115	1.1875	1.999		682	-0.2466	-0.2865	-0.1114	0.1751		682	-0.21355	-0.2305	-0.1583	0.0722		682	-0.22035	-0.3097	-0.0582	0.2515		682	-0.312	-0.4358	0.1424	0.5782		682	-0.2904	-0.8074	0.4734	1.2808		682	-0.07305	-0.0877	-0.045	0.0427		682	-0.16435	-0.345	0.1865	0.5315
	<50 years	248	0.3024	-0.39755	1.1694	1.56695		248	-0.2366	-0.2809	-0.11075	0.17015		248	-0.2121	-0.2263	-0.163	0.0633		248	-0.2063	-0.3097	-0.0571	0.2526		248	-0.2532	-0.408	0.4076	0.8156		248	-0.3457	-0.7907	0.46195	1.25265		248	-0.0732	-0.08735	-0.03685	0.0505		248	-0.0904	-0.3092	0.32935	0.63855
Menopausal status	Post	653	0.1427	-0.7996	1.1989	1.9985		653	-0.2495	-0.2865	-0.1258	0.1607		653	-0.2136	-0.2303	-0.1617	0.0686		653	-0.2221	-0.3097	-0.0611	0.2486		653	-0.3106	-0.4358	0.2324	0.6682		653	-0.3276	-0.8278	0.4312	1.259		653	-0.0718	-0.0872	-0.0432	0.044		653	-0.157	-0.3374	0.199	0.5364
	Pre	205	0.3164	-0.5791	1.1597	1.7388		205	-0.2322	-0.2803	-0.0751	0.2052		205	-0.2078	-0.2257	-0.1625	0.0632		205	-0.2024	-0.3097	-0.0485	0.2612		205	-0.2994	-0.423	0.095	0.518		205	-0.1902	-0.6415	0.6057	1.2472		205	-0.0753	-0.0876	-0.0418	0.0458		205	-0.1055	-0.3343	0.2728	0.6071
Node status	Negative	444	0.148	-0.7763	1.1358	1.9121		444	-0.25025	-0.28765	-0.1248	0.16285		444	-0.21075	-0.22905	-0.16115	0.0679		444	-0.21085	-0.3097	-0.05505	0.25465		444	-0.31045	-0.42825	0.1005	0.52875		444	-0.21975	-0.74935	0.5642	1.31355		444	-0.0719	-0.0874	-0.04365	0.04375		444	-0.1392	-0.32875	0.20055	0.5293
	Positive	488	0.2284	-0.7184	1.2168	1.9352		488	-0.23705	-0.2835	-0.10945	0.17405		488	-0.21405	-0.23	-0.16385	0.06615		488	-0.22035	-0.3097	-0.05165	0.25805		488	-0.29695	-0.4278	0.29605	0.72385		488	-0.39975	-0.83155	0.4359	1.26745		488	-0.07305	-0.08745	-0.04045	0.047		488	-0.15725	-0.3446	0.22185	0.56645
Stage at diagnosis	1-2A	482	0.20685	-0.7482	1.1959	1.9441		482	-0.2445	-0.2849	-0.1194	0.1655		482	-0.21355	-0.2312	-0.1518	0.0794		482	-0.218	-0.3097	-0.0528	0.2569		482	-0.30395	-0.4293	0.3084	0.7377		482	-0.28985	-0.8094	0.6397	1.4491		482	-0.0718	-0.0875	-0.0442	0.0433		482	-0.14055	-0.3297	0.2274	0.5571
	2B-4	442	0.1452	-0.7415	1.1397	1.8812		442	-0.2409	-0.2862	-0.0995	0.1867		442	-0.21135	-0.2279	-0.1634	0.0645		442	-0.21	-0.3097	-0.0468	0.2629		442	-0.30335	-0.4283	0.0718	0.5001		442	-0.32225	-0.7925	0.2898	1.0823		442	-0.07315	-0.0872	-0.0413	0.0459		442	-0.15365	-0.3474	0.2066	0.554
HER2 status	Negative	653	0.0833	-0.7996	1.0666	1.8662		653	-0.2299	-0.2826	-0.0963	0.1863		653	-0.2088	-0.2274	-0.1458	0.0816		653	-0.2097	-0.3097	-0.0411	0.2686		653	-0.293	-0.4266	0.2782	0.7048		653	-0.2899	-0.8007	0.4747	1.2754		653	-0.0716	-0.0871	-0.0413	0.0458		653	-0.1209	-0.3298	0.2416	0.5714
	Positive	172	0.4804	-0.24005	1.413	1.65305		172	-0.26045	-0.2908	-0.184	0.1068		172	-0.2214	-0.23275	-0.1912	0.04155		172	-0.23695	-0.3097	-0.1193	0.1904		172	-0.3273	-0.4283	-0.00635	0.42195		172	-0.4978	-0.8804	0.2845	1.1649		172	-0.07585	-0.0885	-0.055	0.0335		172	-0.19785	-0.3645	0.17575	0.54025
Race	nH White	592	0.1765	-0.7981	1.18605	1.98415		592	-0.23195	-0.2826	-0.07345	0.20915		592	-0.20965	-0.2276	-0.1457	0.0819		592	-0.2095	-0.3097	-0.04915	0.26055		592	-0.3048	-0.4283	0.14175	0.57005		592	-0.231	-0.75165	0.5907	1.34235		592	-0.0736	-0.08775	-0.0442	0.04355		592	-0.1361	-0.33415	0.21065	0.5448
	nH Black	100	0.0896	-0.6328	1.19935	1.83215		100	-0.2594	-0.2933	-0.16175	0.13155		100	-0.2143	-0.2316	-0.1674	0.0642		100	-0.20815	-0.3097	-0.0031	0.3066		100	-0.0721	-0.37905	1.66185	2.0409		100	-0.5544	-1.00415	0.0269	1.03105		100	-0.04745	-0.07395	-0.0113	0.06265		100	-0.07965	-0.29335	0.56365	0.857
OUTCOME FACTORS
ER/PR status	Positive	707	0.0518	-0.8397	1.1586	1.9983		707	-0.2461	-0.2866	-0.1182	0.1684		707	-0.212	-0.2295	-0.1671	0.0624		707	-0.2111	-0.3097	-0.0485	0.2612		707	-0.3414	-0.4431	-0.1218	0.3213		707	-0.1268	-0.6295	0.667	1.2965		707	-0.075	-0.0884	-0.0519	0.0365		707	-0.2004	-0.3541	0.0876	0.4417
	Negative	189	0.3875	-0.1329	1.2287	1.3616		189	-0.2298	-0.2792	-0.1046	0.1746		189	-0.2136	-0.2282	-0.1337	0.0945		189	-0.2283	-0.3097	-0.0732	0.2365		189	0.96	-0.1254	2.8353	2.9607		189	-0.933	-1.1813	-0.5983	0.583		189	-0.0552	-0.0801	-0.0107	0.0694		189	0.1396	-0.1939	1.1095	1.3034
Combined TN status (Intrinsic/IHC)	Luminal A	472	-0.09345	-0.8616	1.03465	1.89625		472	-0.223	-0.28035	-0.07335	0.207		472	-0.20885	-0.22745	-0.1663	0.06115		472	-0.1963	-0.3097	-0.02295	0.28675		472	-0.3332	-0.4328	-0.1227	0.3101		472	-0.0972	-0.58765	0.77155	1.3592		472	-0.07445	-0.08775	-0.05315	0.0346		472	-0.2014	-0.35155	0.0606	0.41215
	Triple negative	159	0.3117	-0.2314	1.0449	1.2763		159	-0.2127	-0.2743	-0.0612	0.2131		159	-0.2093	-0.2273	-0.1086	0.1187		159	-0.2091	-0.3097	-0.0381	0.2716		159	1.7215	0.2933	3.4159	3.1226		159	-0.9647	-1.2177	-0.5805	0.6372		159	-0.0469	-0.0728	0.0033	0.0761		159	0.2026	-0.1455	1.5869	1.7324
TN status (IHC only)	Negative	688	0.11115	-0.8233	1.21215	2.03545		688	-0.24685	-0.2863	-0.12335	0.16295		688	-0.2125	-0.22995	-0.16805	0.0619		688	-0.22145	-0.3097	-0.05275	0.25695		688	-0.3374	-0.44385	-0.1085	0.33535		688	-0.18525	-0.67375	0.6051	1.27885		688	-0.075	-0.08835	-0.0521	0.03625		688	-0.1881	-0.35085	0.0977	0.44855
	Positive	134	0.3885	-0.2314	1.1397	1.3711		134	-0.2185	-0.2724	-0.0819	0.1905		134	-0.2095	-0.2269	-0.1061	0.1208		134	-0.20795	-0.3097	-0.04	0.2697		134	1.7324	0.2437	3.4504	3.2067		134	-0.95125	-1.1859	-0.5655	0.6204		134	-0.0485	-0.075	0.0103	0.0853		134	0.24585	-0.132	1.7884	1.9204
Basal subtype status (Intrinsic)	Luminal A	219	-0.1102	-0.8601	0.9985	1.8586		219	-0.2231	-0.2797	-0.0766	0.2031		219	-0.2113	-0.2276	-0.1783	0.0493		219	-0.185	-0.3097	-0.0286	0.2811		219	-0.3404	-0.4368	-0.1322	0.3046		219	-0.0916	-0.5949	0.8362	1.4311		219	-0.0803	-0.089	-0.0636	0.0254		219	-0.232	-0.3668	0.033	0.3998
	Basal-like	88	0.3395	-0.18955	0.97965	1.1692		88	-0.20535	-0.2748	-0.0585	0.2163		88	-0.2117	-0.22885	-0.09155	0.1373		88	-0.22025	-0.3097	-0.0862	0.2235		88	1.7581	0.495	3.47	2.975		88	-0.98825	-1.21125	-0.69225	0.519		88	-0.053	-0.0726	-0.01805	0.05455		88	0.1915	-0.1276	1.32	1.4476
Integrative cluster status	Type 3	131	-0.0509	-0.9076	1.5351	2.4427		131	-0.2118	-0.2785	-0.0935	0.185		131	-0.2163	-0.2296	-0.1872	0.0424		131	-0.2149	-0.2591	-0.0364	0.2227		131	-0.3575	-0.4512	-0.2062	0.245		131	-0.2409	-0.6851	0.4662	1.1513		131	-0.083	-0.0917	-0.0691	0.0226		131	-0.2506	-0.3793	-0.0306	0.3487
	Type 10	103	0.333	-0.0564	1.0449	1.1013		103	-0.2201	-0.2743	-0.0675	0.2068		103	-0.211	-0.2279	-0.0731	0.1548		103	-0.2285	-0.3097	-0.1186	0.1911		103	1.6515	0.4758	3.4159	2.9401		103	-1.0876	-1.2556	-0.7162	0.5394		103	-0.0587	-0.078	-0.0277	0.0503		103	0.2464	-0.1978	1.7884	1.9862
Disease free survival	Disease free	774	0.2057	-0.7497	1.1864	1.9361		774	-0.2417	-0.2856	-0.1108	0.1748		774	-0.2146	-0.2302	-0.1669	0.0633		774	-0.2172	-0.3097	-0.0539	0.2558		774	-0.30425	-0.4288	0.2047	0.6335		774	-0.2881	-0.808	0.5095	1.3175		774	-0.07245	-0.0874	-0.0442	0.0432		765	-0.157	-0.3381	0.1677	0.5058
	Recurrence/Progression	102	0.22015	-0.5534	1.123	1.6764		102	-0.23795	-0.2881	-0.1108	0.1773		102	-0.20275	-0.224	-0.1429	0.0811		102	-0.1813	-0.3097	0.0227	0.3324		102	-0.30325	-0.4182	0.3809	0.7991		102	-0.3713	-0.7114	0.3889	1.1003		102	-0.06395	-0.084	-0.0262	0.0578		102	-0.0526	-0.3338	0.4338	0.7676
Overall survival	Alive	823	0.1878	-0.7499	1.14	1.8899		823	-0.2398	-0.2851	-0.1046	0.1805		823	-0.2138	-0.2301	-0.1655	0.0646		823	-0.2135	-0.3097	-0.0518	0.2579		823	-0.3061	-0.4293	0.2182	0.6475		823	-0.2909	-0.805	0.5152	1.3202		823	-0.0724	-0.0873	-0.0437	0.0436		814	-0.1594	-0.3437	0.1757	0.5194
	Dead	136	0.3393	-0.57965	1.4573	2.03695		136	-0.2537	-0.28825	-0.16125	0.127		136	-0.20395	-0.22825	-0.10445	0.1238		136	-0.2151	-0.3097	-0.07555	0.23415		136	-0.2997	-0.413	0.1755	0.5885		136	-0.3736	-0.7954	0.3453	1.1407		136	-0.07745	-0.0882	-0.0391	0.0491		136	-0.04565	-0.274	0.5037	0.7777
1 mRNA Expression z-Scores (RNA Seq V2 RSEM). Abbreviations: K2p, 2-Pore domain potassium channel.
[truncated: 35 more columns]
