# Supplementary material for: Associations of two-pore domain potassium channels and triple negative breast cancer subtype in The Cancer Genome Atlas: systematic evaluation of gene expression and methylation
Source: BMC Res Notes. 2017 Sep 12;10:475. doi: 10.1186/s13104-017-2777-4 (PMC5596847; doi:10.1186/s13104-017-2777-4)
Supplement: Supplementary file 2 — Additional file 2: Table S2. Distribution of K2p gene expression status for subtype outcomes by assay type. [file 13104_2017_2777_MOESM2_ESM.xlsx]

## Sheet: Supp. Table 2
Additional file 2: Table S2. Distribution of K2p gene expression status for subtype outcomes by assay type
mRNA Expression z-Scores, RNA Seq V2 RSEM (N=959)
	KCNK1		KCNK2		KCNK3		KCNK4		KCNK5		KCNK6		KCNK7		KCNK9		KCNK10		KCNK12		KCNK13		KCNK15		KCNK16		KCNK17		KCNK18
	RR	p-value	RR	p-value	RR	p-value	RR	p-value	RR	p-value	RR	p-value	RR	p-value	RR	p-value	RR	p-value	RR	p-value	RR	p-value	RR	p-value	RR	p-value	RR	p-value	RR	p-value
TN	1.01881	0.649777	0.876273	0.42847	0.954704	0.724854	1.01668	0.66602	1.02891	2.91937e-09	0.241742	1.37809e-17	0.974502	0.509004	1.01546	0.00142988	1.06215	0.0444033	1.03017	8.93135e-09	0.897019	0.256573	0.0035782	2.21119e-19	0.0198822	0.169381	1.02925	0.632033	1.0261	0.454621
ER/PR-negative	1.04707	0.20621	1.04461	0.778137	0.933586	0.602303	1.02863	0.438384	1.03094	6.40716e-10	0.225882	3.90328e-20	0.969968	0.559462	1.01562	0.0026089	1.07603	0.0095513	1.03286	7.59463e-11	0.946911	0.491487	0.00165268	1.90052e-15	0.920132	0.799219	1.05729	0.320723	1.03078	0.383761
Basal	1.05565	0.304956	0.908815	0.643398	1.14475	0.334649	0.253411	0.0712958	1.07137	1.93103e-12	0.219582	1.48254e-13	1.33948	0.00227471	1.01636	0.0140122	1.08797	0.557503	1.25259	1.23616e-09	0.784243	0.245848	0.00143546	2.57045e-14	0.00252434	0.277303	1.04923	0.553411	1.23102	0.589876
IC10	1.02752	0.566509	0.907211	0.564865	1.10416	0.395641	1.07727	0.183025	1.01512	0.0873155	0.268197	1.76456e-11	1.429	0.125341	1.02548	2.20399e-05	0.924361	0.428689	1.06174	0.000285983	0.742366	0.217727	0.00119781	1.6128e-14	0.000809822	0.377821	0.991613	0.975931	1.03603	0.108773
mRNA Expression z-Scores, Agilent microarray (N=590)
	KCNK1		KCNK2		KCNK3		KCNK4		KCNK5		KCNK6		KCNK7		KCNK9		KCNK10		KCNK12		KCNK13		KCNK15		KCNK16		KCNK17		KCNK18
	RR	p-value	RR	p-value	RR	p-value	RR	p-value	RR	p-value	RR	p-value	RR	p-value	RR	p-value	RR	p-value	RR	p-value	RR	p-value	RR	p-value	RR	p-value	RR	p-value	RR	p-value
TN	1.24154	0.029851	1.1309	0.20706	1.18553	0.035081	0.556432	3.34911e-16	1.73206	3.29644e-46	0.52085	5.45576e-27	1.28166	1.328e-07	0.855992	0.0406847	1.06476	0.533513	1.30985	3.29049e-12	0.835701	0.0673189	0.436381	4.20063e-43	0.810987	0.00583714	0.956778	0.664134	0.982941	0.838309
ER/PR-negative	1.29434	0.0197561	1.14838	0.150265	1.03162	0.756971	0.575772	1.57611e-09	1.60255	3.31877e-23	0.524974	2.5013e-23	1.25303	2.0444e-05	0.835741	0.0205234	1.14602	0.118115	1.28742	2.32169e-08	0.979062	0.8312	0.43005	1.39801e-32	0.805519	0.00854033	1.05795	0.576624	1.01999	0.819035
Basal	1.26528	0.0172099	1.11163	0.285412	1.21607	0.0113628	0.560819	2.7895e-16	1.72312	1.685e-44	0.524653	5.50446e-27	1.3628	3.37084e-11	0.862224	0.0461565	1.07017	0.500144	1.47757	6.99806e-19	0.7936	0.0254692	0.44333	1.17843e-42	0.81352	0.00539049	0.960513	0.689853	1.00144	0.986956
IC10	1.20876	0.0616415	1.11847	0.235833	1.13867	0.0505623	0.683444	2.04364e-08	1.42545	1.55094e-12	0.66721	1.86579e-10	1.1904	0.00620926	0.996312	0.961345	1.0409	0.645286	1.28167	2.11298e-07	0.821412	0.0243494	0.551824	1.58139e-22	0.854734	0.0455844	1.00959	0.920025	1.01233	0.888725
P-values are p for trend from age and race adjusted glm regression models (Bonferroni corrected p<0.0033), and non-significant p-values are suppressed. Reference group for TN and basal subtypes is luminal A; ER/PR-positive for ER/PR-negative; and IC3 for IC10. Abbreviations: K2p, 2-pore domain K+ channel genes; TN, triple negative; ER/PR, estrogen and progesterone receptor; IC, integrative cluste…
