# Supplementary material for: Associations of two-pore domain potassium channels and triple negative breast cancer subtype in The Cancer Genome Atlas: systematic evaluation of gene expression and methylation
Source: BMC Res Notes. 2017 Sep 12;10:475. doi: 10.1186/s13104-017-2777-4 (PMC5596847; doi:10.1186/s13104-017-2777-4)
Supplement: Supplementary file 3 — Additional file 3: Table S3. Association of CpG loci with triple negative subtype. [file 13104_2017_2777_MOESM3_ESM.xlsx]

## Sheet: Supp. Table 3
Additional file 3: Table S3. Association of CpG loci with triple negative subtype
Age/race adjusted individual glm models sorted on P-values (smallest to largest), Bonferroni adjusted p < 8.22*10(-5) (ǂ)
CG loci		Beta		P-value
cg13107973		0.401574		8.82777e-76	ǂ
cg05255811		-0.372968		9.3191e-70	ǂ
cg11346522		0.28941		4.16813e-61	ǂ
cg21415530		-0.331896		1.14131e-56	ǂ
cg13598409		0.210363		1.38784e-56	ǂ
cg07464408		-0.281984		1.0254e-49	ǂ
cg04966972		0.16426		7.67243e-45	ǂ
cg09945147		0.219425		3.03099e-33	ǂ
cg03651769		-0.181698		1.27122e-32	ǂ
cg04675475		0.0961087		1.24962e-31	ǂ
cg01708924		-0.184804		2.87209e-31	ǂ
cg01733928		0.153063		4.71142e-29	ǂ
cg15110473		-0.154569		3.93748e-28	ǂ
cg11681959		0.108687		5.51502e-28	ǂ
cg18705155		-0.225556		2.70629e-26	ǂ
cg08069902		0.190345		9.47059e-26	ǂ
cg09130674		-0.223713		1.52269e-25	ǂ
cg04923840		-0.218584		2.00461e-25	ǂ
cg02222791		0.224889		1.04127e-23	ǂ
cg21388745		-0.119449		1.80637e-23	ǂ
cg10718809		-0.14776		2.81372e-23	ǂ
cg01532168		-0.25442		1.84182e-22	ǂ
cg10142520		-0.210422		3.27379e-22	ǂ
cg12175729		-0.272746		6.22532e-22	ǂ
cg24353740		0.153713		1.21009e-21	ǂ
cg06873024		-0.183045		1.64399e-21	ǂ
cg00981060		0.183131		1.547e-20	ǂ
cg21191365		-0.209132		2.20207e-20	ǂ
cg18078958		0.218693		2.21716e-20	ǂ
cg27320127		-0.199039		2.52453e-20	ǂ
cg24464500		-0.206345		9.81099e-20	ǂ
cg04344565		-0.229426		2.19697e-19	ǂ
cg04735632		0.170413		2.1505e-18	ǂ
cg24689021		-0.0627385		9.15887e-18	ǂ
cg17290213		-0.126112		1.08532e-17	ǂ
cg05139523		-0.146797		3.19798e-17	ǂ
cg20761810		0.154786		1.66986e-16	ǂ
cg03562120		0.170363		3.13507e-16	ǂ
cg14968375		0.151311		4.36581e-16	ǂ
cg10325478		-0.171099		7.11523e-16	ǂ
cg10285618		0.131751		7.22512e-16	ǂ
cg03416228		-0.0924939		6.05777e-15	ǂ
cg10172979		0.122531		1.23184e-14	ǂ
cg12084750		0.0929573		1.50087e-14	ǂ
cg05129325		-0.144029		1.51302e-14	ǂ
cg25229305		0.188291		1.52051e-14	ǂ
cg12758867		-0.0723614		2.02462e-14	ǂ
cg11200222		-0.152531		3.18997e-14	ǂ
cg16385571		-0.176237		6.14079e-14	ǂ
cg24740404		0.167345		1.05277e-13	ǂ
cg04185310		-0.141403		1.2721e-13	ǂ
cg10852609		-0.189524		1.97257e-13	ǂ
cg15347348		0.133991		2.77e-13	ǂ
cg00932251		-0.167159		5.12466e-13	ǂ
cg17851113		0.188384		1.45478e-12	ǂ
cg13855924		-0.142479		2.45257e-12	ǂ
cg19453093		0.0814229		3.1982e-12	ǂ
cg05780864		0.186393		3.44809e-12	ǂ
cg22014579		0.183809		4.87772e-12	ǂ
cg04431946		-0.184245		5.91075e-12	ǂ
cg00364611		-0.11789		1.31737e-11	ǂ
cg13916421		0.0845474		1.53321e-11	ǂ
cg05988964		0.182713		2.15349e-11	ǂ
cg26979595		-0.117113		2.23118e-11	ǂ
cg19476426		0.1452		2.57538e-11	ǂ
cg20491914		-0.170015		2.96973e-11	ǂ
cg13179915		-0.0670039		3.1309e-11	ǂ
cg05897803		0.113899		3.86095e-11	ǂ
cg15493607		0.16662		4.53499e-11	ǂ
cg09819539		-0.11737		5.82772e-11	ǂ
cg27174108		0.139814		8.11045e-11	ǂ
cg08074851		-0.146194		1.59885e-10	ǂ
cg11273176		-0.128195		1.60445e-10	ǂ
cg05296192		-0.121008		1.91167e-10	ǂ
cg11795680		0.151305		2.99829e-10	ǂ
cg20752831		0.0847685		3.86093e-10	ǂ
cg04755571		-0.130747		5.17063e-10	ǂ
cg10935723		0.135613		5.5908e-10	ǂ
cg22162312		0.1364		5.63782e-10	ǂ
cg06347083		-0.123995		5.92459e-10	ǂ
cg17671157		-0.104913		6.87194e-10	ǂ
cg26327804		-0.108248		7.7132e-10	ǂ
cg13223402		-0.114254		7.73751e-10	ǂ
cg13707025		-0.108006		8.60343e-10	ǂ
cg14930075		-0.147116		8.71727e-10	ǂ
cg18525616		0.143746		8.97764e-10	ǂ
cg17336929		-0.110453		9.78793e-10	ǂ
cg03266686		-0.102087		1.43531e-09	ǂ
cg25405895		0.131401		1.74878e-09	ǂ
cg06854842		-0.0904167		2.2046e-09	ǂ
cg04815301		0.131644		2.97717e-09	ǂ
cg00111503		0.145105		3.63851e-09	ǂ
cg00927624		0.142612		3.91084e-09	ǂ
cg10264188		-0.0815749		4.36975e-09	ǂ
cg06639691		0.106903		4.39013e-09	ǂ
cg26247525		-0.1371		5.32952e-09	ǂ
cg25301532		-0.112546		6.12095e-09	ǂ
cg14189782		0.0416044		6.44264e-09	ǂ
cg01627597		-0.074754		7.87056e-09	ǂ
cg05307477		0.104677		1.11382e-08	ǂ
cg00412772		0.127612		1.17224e-08	ǂ
cg17834752		-0.106766		1.33932e-08	ǂ
cg14254480		-0.069945		1.45539e-08	ǂ
cg04981611		-0.108146		2.16787e-08	ǂ
cg00859574		-0.129208		4.14108e-08	ǂ
cg23291854		-0.107194		4.25946e-08	ǂ
cg25900813		-0.105662		4.37793e-08	ǂ
cg09357268		-0.0480985		4.74928e-08	ǂ
cg07588779		0.0147917		4.93182e-08	ǂ
cg23221603		-0.0953646		5.30272e-08	ǂ
cg03784628		-0.0998613		6.68172e-08	ǂ
cg04943225		-0.101323		6.82887e-08	ǂ
cg03049863		0.118126		7.11336e-08	ǂ
cg24020826		0.102219		7.26244e-08	ǂ
cg03603951		-0.11622		7.53847e-08	ǂ
cg21603537		0.102054		9.36576e-08	ǂ
cg11691189		-0.117372		1.05673e-07	ǂ
cg05182249		-0.0855489		1.12392e-07	ǂ
cg07665060		0.117949		1.1273e-07	ǂ
cg02858288		-0.0315216		1.14105e-07	ǂ
cg13703584		-0.117946		1.17567e-07	ǂ
cg10498429		0.0184366		1.18036e-07	ǂ
cg19991086		-0.0642285		1.45707e-07	ǂ
cg11708454		0.110106		1.57888e-07	ǂ
cg10712551		-0.121787		1.58472e-07	ǂ
cg10155572		-0.0371171		1.92311e-07	ǂ
cg00848374		0.129097		2.34997e-07	ǂ
cg22424020		0.103053		2.35124e-07	ǂ
cg11198676		0.10807		2.98804e-07	ǂ
cg02128567		-0.113261		3.52545e-07	ǂ
cg25225073		-0.100004		4.04503e-07	ǂ
cg09203114		0.017303		6.34234e-07	ǂ
cg13521973		0.0391267		6.36325e-07	ǂ
cg07046101		-0.0895708		7.48757e-07	ǂ
cg08054244		-0.127387		1.08031e-06	ǂ
cg22521269		-0.092536		1.35355e-06	ǂ
cg01178624		-0.103815		1.4295e-06	ǂ
cg25444821		-0.0437421		1.48065e-06	ǂ
cg05616379		0.0776755		1.49901e-06	ǂ
cg01195676		0.101998		1.80835e-06	ǂ
cg26667091		-0.0489654		1.96954e-06	ǂ
cg05052898		-0.0774459		2.35853e-06	ǂ
cg10864955		0.0191046		2.76576e-06	ǂ
cg07970874		0.0873613		2.8159e-06	ǂ
cg19431241		0.021915		2.90291e-06	ǂ
cg11125315		0.0969157		3.03941e-06	ǂ
cg14691388		0.0683153		3.32074e-06	ǂ
cg23054119		-0.139863		3.40446e-06	ǂ
cg23100081		-0.0113399		3.59525e-06	ǂ
cg10856549		-0.00572288		4.10454e-06	ǂ
cg08216899		-0.0245264		5.09864e-06	ǂ
cg25874421		-0.0690123		5.17193e-06	ǂ
cg17493839		0.113211		5.44818e-06	ǂ
cg00881552		-0.0767319		6.21782e-06	ǂ
cg05436845		-0.0361056		6.27535e-06	ǂ
cg18195416		0.1254		6.89952e-06	ǂ
cg27455890		-0.107058		7.08938e-06	ǂ
cg02136132		-0.0808967		9.77127e-06	ǂ
cg22835852		-0.0901179		1.13366e-05	ǂ
cg15417149		0.0152608		1.32795e-05	ǂ
cg13539203		-0.0286085		1.40635e-05	ǂ
cg13913015		-0.0968048		1.455e-05	ǂ
cg05967487		-0.0875212		1.47977e-05	ǂ
cg17918700		-0.02957		1.54744e-05	ǂ
cg03252829		-0.105168		1.60935e-05	ǂ
cg07699454		0.0714704		1.68191e-05	ǂ
cg02883668		0.0790623		2.03152e-05	ǂ
cg10006762		0.0170961		2.09064e-05	ǂ
cg04934807		-0.0517505		2.31166e-05	ǂ
cg06634473		-0.0626631		2.3262e-05	ǂ
cg21557030		-0.0878855		2.32973e-05	ǂ
cg01247522		-0.0791947		2.33874e-05	ǂ
cg16455444		-0.103842		2.37343e-05	ǂ
cg03919980		-0.0657047		2.9551e-05	ǂ
cg04222297		-0.0201745		3.22583e-05	ǂ
cg17546052		-0.0793316		3.35309e-05	ǂ
cg14758072		-0.0775451		3.35826e-05	ǂ
cg14299961		0.0595197		3.3866e-05	ǂ
cg06129498		0.0341138		3.4172e-05	ǂ
cg16053334		0.0153862		4.00834e-05	ǂ
cg01669948		0.0689865		4.02201e-05	ǂ
cg11272232		0.0868065		4.08045e-05	ǂ
cg01352108		0.0586699		4.13853e-05	ǂ
cg08112724		0.0790777		4.16427e-05	ǂ
cg13075951		-0.0780587		4.39141e-05	ǂ
cg27138584		-0.0594502		4.46572e-05	ǂ
cg03527086		-0.0822054		4.51449e-05	ǂ
cg01826863		-0.0725194		4.65341e-05	ǂ
cg20662930		-0.0448062		4.75314e-05	ǂ
cg05330297		-0.0729626		4.9038e-05	ǂ
cg07236958		0.0638199		5.9324e-05	ǂ
cg23381267		0.0965662		6.13572e-05	ǂ
cg18534312		-0.0686522		6.33892e-05	ǂ
cg08315770		-0.103222		6.54528e-05	ǂ
cg00783525		0.0542116		7.25809e-05	ǂ
cg18101022		-0.0811522		8.4095e-05
cg13509849		-0.0547168		8.43416e-05
cg18754335		0.0573423		0.000103799
cg07126091		0.100458		0.000104
cg18794839		0.03032		0.000107022
cg20023155		0.0830107		0.000115525
cg13110283		0.0449564		0.000120698
cg18306625		0.0665862		0.00012131
cg04849842		-0.10367		0.000123018
cg07674570		-0.0268193		0.000135921
cg17965926		-0.0509208		0.000156181
cg25400358		0.0495222		0.000186106
cg01033209		0.0578241		0.000198359
cg02590088		0.0810867		0.000210851
cg07611000		0.0130374		0.000214783
cg09448946		-0.0622742		0.000302903
cg23900774		-0.047859		0.000328409
cg26724375		-0.0393765		0.000332039
cg02166981		0.0795039		0.000333564
cg13969265		-0.0358201		0.000343403
cg25164237		0.0590663		0.000345773
cg05758139		-0.0308434		0.000374273
cg09418511		0.0554364		0.000375532
cg04238348		-0.102809		0.000375771
cg26426186		0.0774853		0.000405589
cg04791077		-0.0125538		0.000412206
cg26207878		0.0369434		0.00042505
cg05638287		-0.0538865		0.000434793
cg22563036		0.0338847		0.000441589
cg01553335		0.045982		0.000452528
cg24809845		0.087816		0.0004621
cg05927579		-0.0627801		0.000465259
cg20716812		0.0620822		0.000515088
cg13620770		0.00780993		0.000532194
cg20620147		0.0135858		0.000545653
cg12569736		-0.0607143		0.0005857
cg19846387		-0.0380411		0.000635189
cg14556391		-0.0474234		0.000656637
cg01997696		0.0179973		0.00078689
cg10844844		-0.0483657		0.000790108
cg12097080		-0.037562		0.000828825
cg23189698		0.0549235		0.000893674
cg19584875		-0.0468463		0.0011662
cg26234721		-0.0675595		0.0012024
cg11415491		0.0455497		0.00123153
cg13654525		-0.0441178		0.00130216
cg02581587		0.0815526		0.00130446
cg07184643		0.0632636		0.00133357
cg08980578		0.0233724		0.00142641
cg01385052		-0.0650848		0.00144705
cg22712403		-0.0379599		0.00144905
cg26968245		0.00345271		0.00155848
cg13093934		-0.0218146		0.00160547
cg14853341		0.0668351		0.00166771
cg23847700		0.0338248		0.00199165
cg11884385		0.0568017		0.00201737
cg23343073		-0.0336847		0.00220418
cg12683068		-0.0449376		0.00233585
cg10446043		0.0396596		0.00236809
cg15976910		-0.0247225		0.00242465
cg24211994		0.0419207		0.00257511
cg22913843		-0.0188237		0.00262881
cg09441363		0.0150644		0.0026297
cg23080559		-0.049736		0.00276136
cg06543101		0.0364549		0.00278396
cg08856529		-0.0808553		0.00278666
cg14249872		-0.0397913		0.00293388
cg01172965		-0.0376199		0.00294739
cg02300390		0.0418657		0.00296765
cg25191850		-0.0692369		0.00318579
cg02883595		-0.0677939		0.00324573
cg01638312		0.0464109		0.00340498
cg25168700		-0.0531999		0.0036038
cg18183242		0.0327822		0.00365613
cg16525281		0.0231817		0.00371133
cg09669625		0.0523708		0.00371581
cg00777689		-0.0542237		0.00376451
cg12095807		0.0632595		0.00379001
cg10175859		0.0447164		0.00397241
cg17130063		0.00935501		0.00448436
cg00042186		-0.0458317		0.00453637
cg25154916		-0.0331673		0.00471395
cg06634568		0.0260458		0.004755
cg12212555		-0.0634814		0.00488528
cg10592245		0.0101919		0.00504057
cg14989033		0.0781468		0.00520302
cg09675196		0.0279256		0.0055031
cg04932205		0.0204829		0.00563253
cg07510711		0.0612232		0.00598849
cg16780078		0.040985		0.00629709
cg18575811		-0.0345601		0.00633266
cg09022430		0.0501457		0.00635396
cg16288101		0.0429516		0.00639901
cg06842253		0.0385684		0.00659248
cg26421554		0.0495685		0.00664048
cg08985785		-0.0604983		0.00670848
cg00111466		0.0137765		0.00943902
cg25069102		0.0214045		0.00981695
cg22986597		0.0164174		0.0100176
cg20914659		-0.0510873		0.0107844
cg13200664		0.046021		0.011365
cg22669058		-0.0297684		0.0113757
cg13627598		0.020981		0.0127911
cg04939630		0.0469099		0.0128808
cg18757468		-0.0351896		0.0132353
cg02215115		-0.0333751		0.0143535
cg02196294		-0.0319083		0.0144223
cg11392776		-0.0309378		0.0146505
cg20947082		-0.0396713		0.0148477
cg22841110		0.00956529		0.0154752
cg03963929		-0.0169904		0.0157165
cg17200161		-0.0330252		0.0165017
cg26360695		-0.0224388		0.0166369
cg14669919		-0.000988918		0.0168586
cg25932807		-0.0148347		0.0172311
cg02088237		-0.0421689		0.0173827
cg13412615		-0.0173302		0.017965
cg14759565		0.0230478		0.0195707
cg18502617		0.0327792		0.0197062
cg25804018		-0.016431		0.0202611
cg01643580		-0.0400701		0.0211811
cg05793020		0.0118606		0.0220693
cg16842187		0.0283642		0.0225536
cg11398511		0.0111479		0.022653
cg24968336		0.0216511		0.0230115
cg10903274		0.0347299		0.0235734
cg15391807		-0.0485126		0.0237614
cg21231789		-0.0234427		0.0246346
cg07656648		-0.00407218		0.0248117
cg00829944		-0.00462819		0.0261754
cg22003284		-0.00686918		0.02726
cg27589988		0.0501419		0.0286023
cg06357691		-0.00127604		0.0287069
cg03348299		-0.0061123		0.0290195
cg04165881		-0.00609808		0.0290737
cg04066400		0.0369269		0.0318572
cg14391469		0.00477335		0.0318581
cg25881850		0.0279001		0.032084
cg27651452		0.0359535		0.0329835
cg05841440		0.0095938		0.0346843
cg02175263		0.023145		0.0351032
cg13583934		-0.0212221		0.0358379
cg21619775		-0.0297244		0.0382718
cg24027931		-0.0323334		0.03854
cg09585333		0.0165233		0.0395576
cg11815363		-0.0174345		0.0398728
cg06931591		0.0394983		0.0402714
cg19336883		-0.00104596		0.0404323
cg08515713		0.00544689		0.042888
cg23098811		-0.0237502		0.042913
cg15108705		-0.0246387		0.0442728
cg15203632		0.0566788		0.0443804
cg22819502		-0.0195459		0.0484674
cg05113000		0.00742108		0.0505701
cg23878768		-0.0156658		0.0508599
cg01846046		-0.0275241		0.0514568
cg11471582		-0.00902535		0.0517077
cg25942631		-0.0272908		0.0546136
cg11382055		-0.0381092		0.0559912
cg20969529		0.0134828		0.0583575
cg07465275		-0.0266793		0.0595813
cg24117150		0.0340016		0.0596862
cg04736112		-0.0306503		0.0598912
cg06240947		-0.026505		0.0605242
cg25641997		0.010957		0.0633017
cg19707013		-0.00210592		0.064661
cg05448087		-0.00684207		0.0648123
cg01693539		-0.00889963		0.0651324
cg16804848		0.00455074		0.0653671
cg12017745		-0.0276424		0.0659058
cg01237315		0.0154231		0.0691223
cg08202769		-0.00192144		0.0711124
cg23003085		-0.0173008		0.0761244
cg21624228		-0.0179939		0.0785026
cg18996334		-0.00263111		0.0787484
cg01304575		0.0252624		0.0796158
cg20209499		0.0241006		0.0798582
cg04855748		0.0197724		0.0803405
cg01717150		-0.014234		0.0809522
cg00495909		-0.0322944		0.0821624
cg17668148		-0.00458776		0.0828214
cg14673256		0.0226913		0.084157
cg22747994		0.0249691		0.0906134
cg08178356		0.0257535		0.0913307
cg23998662		-0.000833623		0.093812
cg12453748		-0.00507281		0.0940993
cg19530700		-0.0397923		0.0949671
cg07019283		-0.00254527		0.102192
cg23432368		-0.0209394		0.102826
cg16595365		-0.0140824		0.103564
cg11592230		0.0262744		0.104453
cg09396196		0.0228024		0.104623
cg05353868		-0.0152159		0.105003
cg06478094		-0.00108312		0.106869
cg05098417		0.0156113		0.106897
cg23226763		-0.00624145		0.107974
cg23429680		-0.0101304		0.110196
cg14948436		0.0215815		0.110517
cg23430644		-0.000914855		0.11103
cg26243263		-0.000817841		0.112751
cg04798016		-0.0290633		0.115171
cg16749093		-0.0149984		0.117606
cg03764506		-0.00749349		0.118497
cg19006947		-0.0309224		0.121179
cg19331426		0.0318867		0.12792
cg23136742		-0.0109387		0.128064
cg22266877		-0.0204747		0.132247
cg25746226		-0.00236546		0.132581
cg22269526		-0.00285498		0.134912
cg08605458		0.0228943		0.139609
cg03741657		-0.000619903		0.140302
cg07262620		0.0241935		0.14031
cg02856565		-0.00377372		0.141327
cg17748645		0.0272761		0.141751
cg11940518		-0.000680409		0.142231
cg17459431		-0.00912557		0.144561
cg27160968		0.0116884		0.148198
cg03439086		-0.00109347		0.14875
cg18765439		0.000585713		0.149379
cg00012638		0.0225523		0.153857
cg10028227		0.0172801		0.155167
cg10219850		0.0216609		0.157856
cg18499667		-0.0221215		0.160001
cg25828259		0.00460466		0.161781
cg26180469		0.0107345		0.16411
cg03195230		-0.000323138		0.17562
cg20955989		-0.0314193		0.185231
cg04185729		0.00271986		0.189929
cg21920871		0.0334674		0.191978
cg06526882		-0.00653323		0.195556
cg23069847		0.0121232		0.198113
cg15188353		-0.0122514		0.201598
cg25792419		-0.000360822		0.202541
cg08453036		-0.027422		0.202675
cg01160452		-0.0197775		0.210747
cg02045177		-0.00137821		0.213974
cg23372795		-0.0202992		0.219263
cg08485565		-0.00187407		0.220898
cg05256903		0.0209294		0.222064
cg23924603		-0.00108033		0.226073
cg11682124		-0.000517754		0.226259
cg13214474		-0.0101446		0.231152
cg13820434		0.0140736		0.233443
cg07156219		0.000695458		0.233725
cg17304336		-0.00129659		0.236186
cg19486023		-0.000637263		0.236923
cg26647291		0.0115398		0.238873
cg04260258		0.000314681		0.240018
cg13026072		-0.018989		0.243259
cg07400246		0.00581813		0.247017
cg13399274		0.0038773		0.254592
cg03251068		-0.00227541		0.260879
cg09453252		0.0146782		0.260997
cg18383813		0.0103824		0.262539
cg25163015		0.0040851		0.26858
cg22546737		-0.00148718		0.280266
cg03719625		0.00288433		0.283079
cg13881637		0.0179411		0.285466
cg08241610		0.00728129		0.290921
cg09026379		0.0155623		0.292128
cg17120908		0.00252337		0.295393
cg12063359		0.00629028		0.296222
cg17457440		-0.000838553		0.296966
cg15717066		-0.00234102		0.299732
cg05837769		-0.0160521		0.300893
cg07637239		0.0218609		0.301984
cg26754214		0.00228443		0.303763
cg15582102		0.0111082		0.305516
cg10208034		0.0109589		0.30611
cg24977709		-0.00157554		0.309201
cg14741804		0.000992537		0.312754
cg18138400		0.00872195		0.315034
cg06526320		-0.000892604		0.317013
cg15893430		0.00131037		0.317526
cg22552669		-0.00198367		0.328744
cg21923077		0.000629065		0.32877
cg23397278		0.00146179		0.333696
cg21933743		-0.00151305		0.341544
cg22040889		-0.0132829		0.344771
cg01805869		-0.0097847		0.347705
cg10809134		0.0145064		0.369236
cg05961348		-0.00730766		0.370032
cg13716638		-0.00121687		0.378667
cg09458820		-0.00814026		0.380292
cg19421484		-0.00039637		0.384209
cg22207900		-0.00515962		0.38603
cg12760573		-0.00576566		0.38972
cg17589175		0.00234624		0.393232
cg26681176		0.014441		0.408154
cg12145289		-0.00109639		0.409818
cg01071493		-0.00575288		0.420355
cg22082868		-0.00910465		0.420905
cg09763325		-0.00142777		0.421179
cg10179669		-0.0118668		0.423719
cg20105233		-0.000333093		0.423964
cg10105999		0.000414464		0.429942
cg05315670		-0.00128848		0.43133
cg18375707		-0.0122602		0.43517
cg19878884		-0.00734171		0.443119
cg02330264		0.0122316		0.447527
cg17493164		0.00176232		0.450394
cg07204662		-0.00913768		0.450975
cg22371845		0.00220435		0.461196
cg21546347		-0.00129445		0.464496
cg02611419		-0.0147467		0.468075
cg07143296		-0.000260613		0.472601
cg06604670		-0.000263075		0.475049
cg09094448		-0.00420378		0.483391
cg13848377		-0.00137475		0.487208
cg02228329		-0.000188743		0.490117
cg16398133		-0.0147934		0.498381
cg16118678		0.00958975		0.502285
cg03024517		-0.00068724		0.511072
cg04175739		-0.00982796		0.512437
cg02532488		-0.00135198		0.528061
cg21898631		-0.00019434		0.5362
cg23916504		0.00813382		0.551722
cg06043886		0.00877733		0.55311
cg19542841		-0.00357446		0.553769
cg13722539		0.000282958		0.557313
cg16978571		-0.00996386		0.560462
cg21651436		-0.00161338		0.570423
cg07691180		-0.000247053		0.573783
cg03496473		0.00109077		0.577519
cg25014222		-0.00209442		0.581175
cg02617469		-0.000811905		0.582323
cg20603181		-0.00027334		0.582803
cg14576565		-0.00463483		0.586439
cg17129141		-0.000458501		0.588796
cg03639557		-0.000708238		0.589103
cg14282180		-0.000238657		0.591769
cg26468130		-0.000430034		0.593137
cg22547404		-0.000194746		0.593629
cg21490793		-0.00105556		0.594115
cg27274072		0.0034362		0.597054
cg25779653		-0.000187388		0.600523
cg03033176		0.0040565		0.600824
cg18538253		-0.000142187		0.608352
cg11194108		0.0048295		0.608816
cg26787449		-0.000951049		0.609341
cg08566640		0.00482566		0.619922
cg11296937		0.00348369		0.621592
cg23615572		0.00153712		0.623893
cg00547758		-0.000188844		0.626074
cg09923293		0.00605221		0.627955
cg20588618		-0.000211138		0.629563
cg21917512		-0.00459823		0.632469
cg16911342		-0.00214433		0.639665
cg12929567		-0.005152		0.642235
cg19648896		-0.00212857		0.660534
cg26834887		-0.00250634		0.665707
cg17565303		-0.00085406		0.670917
cg04408162		0.00494152		0.674479
cg17174230		-0.000116943		0.67682
cg09010017		0.000848339		0.695893
cg04043376		-0.000825987		0.695901
cg04976337		0.00107417		0.699729
cg04056144		0.000105188		0.69995
cg10401356		0.000852325		0.702959
cg24304658		0.000655424		0.708311
cg22233093		-0.000724957		0.711055
cg17934948		-0.00803038		0.728071
cg12482860		0.00166081		0.734741
cg26847805		0.000886184		0.73548
cg14570506		-0.00058134		0.74392
cg05171590		0.000837773		0.745637
cg20165655		0.000790051		0.747698
cg01180479		0.00524013		0.74914
cg27485108		-0.00397603		0.756052
cg08790734		0.000574964		0.759688
cg23073111		0.00222601		0.763264
cg10867349		0.00640079		0.764136
cg17816893		0.00166971		0.769249
cg15446238		-0.000594412		0.77068
cg09709600		-0.00142822		0.774842
cg20837332		0.00254865		0.781241
cg01653620		-0.000346251		0.787399
cg00611429		-0.000575532		0.788208
cg19614911		-0.00327584		0.808809
cg19044229		-0.00380726		0.817098
cg10589249		0.00224377		0.837087
cg25244628		0.000131694		0.838152
cg05075833		-0.000258687		0.841336
cg20200385		-0.00236121		0.849334
cg18960642		0.00279679		0.85526
cg22873661		-0.00500308		0.855778
cg17226534		-0.00228227		0.860183
cg15844609		0.000276153		0.863198
cg14941149		-0.000368459		0.866812
cg04682787		0.000189427		0.86957
cg22006386		0.000267353		0.887452
cg15854296		-0.000183042		0.892709
cg03474219		0.000393078		0.905259
cg08304120		-0.000389677		0.909576
cg11436475		0.000157256		0.910199
cg13239646		-0.00122736		0.91666
cg01594262		-0.00100008		0.917174
cg03399927		0.00025124		0.919159
cg02045845		-0.000134467		0.919892
cg15217978		-0.000224453		0.921558
cg25868465		-0.000141767		0.922256
cg11311499		-0.000222744		0.92372
cg26547924		0.000773483		0.926578
cg25944898		4.4705e-05		0.943376
cg09999441		-2.37246e-05		0.949193
cg26033127		0.00117297		0.956857
cg19811337		0.00116985		0.961871
cg17263061		-0.000202901		0.976881
cg18601596		0.000305546		0.981193
cg05699035		-0.000413438		0.981809
cg23796481		-1.07158e-05		0.984808
cg20184045		-2.79763e-05		0.98663
cg14437534		-0.000194515		0.991205
