# Supplementary material for: Associations of two-pore domain potassium channels and triple negative breast cancer subtype in The Cancer Genome Atlas: systematic evaluation of gene expression and methylation
Source: BMC Res Notes. 2017 Sep 12;10:475. doi: 10.1186/s13104-017-2777-4 (PMC5596847; doi:10.1186/s13104-017-2777-4)
Supplement: Supplementary file 4 — Additional file 4: Table S4. Annotation and expression correlation for all K2p methylation loci associated with triple negative subtype. [file 13104_2017_2777_MOESM4_ESM.xlsx]

## Sheet: Sheet1
Additional file 4: Table S4. Annotation and expression1 correlation for all K2p methylation loci associated with triple negative subtype
Gene		GLM Models2			Annotation3		Luminal A4				Combined Triple Negative4
CpG loci		Beta	P-value				N	Rho	P-value		N	Rho	P-value
KCNK1
cg17851113		0.188	1.45e-12				339	0.487	1.31e-21		103	0.301	0.00202
cg23054119		-0.14	3.4e-06				338	0.498	1.37e-22		103	-0.114	0.253
KCNK2
cg13107973		0.402	8.83e-76		TSS1500		339	0.109	0.0448		103	-0.187	0.0586
cg11346522		0.289	4.17e-61		TSS1500		337	0.061	0.267		103	-0.063	0.526
cg03651769		-0.182	1.27e-32		Body		338	0.108	0.0466		103	0.049	0.625
cg04923840		-0.219	2e-25		Body		339	0.227	2.52e-05		103	-0.253	0.00981
cg06873024		-0.183	1.64e-21		Between CENPF/KCNK2		339	0.124	0.0221		103	0.241	0.0143
cg24464500		-0.206	9.81e-20		Body		337	0.28	1.7e-07		103	-0.048	0.633
cg05129325		-0.144	1.51e-14		TSS1500; Body		339	-0.024	0.656		103	0.059	0.554
cg11200222		-0.153	3.19e-14		TSS1500; Body		339	0.077	0.159		103	0.145	0.143
cg13916421		0.085	1.53e-11		Body		339	0.061	0.26		103	-0.211	0.0322
cg00848374		0.129	2.35e-07		1stExon; 5'UTR		338	0.202	0.000183		103	-0.079	0.427
KCNK3
cg20491914		-0.17	2.97e-11		TSS1500		339	-0.297	2.46e-08		103	-0.164	0.0982
cg11273176		-0.128	1.6e-10		Body		339	-0.388	1.23e-13		103	-0.408	1.88e-05
cg06854842		-0.09	2.2e-09		Body		339	-0.36	7.91e-12		103	-0.451	1.78e-06
cg01627597		-0.075	7.87e-09		Body		339	0.077	0.158		103	0.026	0.791
cg14254480		-0.07	1.46e-08		Body		339	-0.094	0.0824		103	-0.154	0.122
cg23221603		-0.095	5.3e-08		Between KCNK3/CENPA		339	-0.056	0.301		103	0.027	0.784
cg19991086		-0.064	1.46e-07		3'UTR		339	0.041	0.454		103	-0.007	0.942
cg25444821		-0.044	1.48e-06		3'UTR		339	0.013	0.805		103	0.031	0.758
cg05616379		0.078	1.5e-06		Body		339	-0.221	3.97e-05		103	-0.452	1.64e-06
cg13539203		-0.029	1.41e-05		Body		339	-0.029	0.595		103	-0.025	0.804
KCNK4
cg01708924		-0.185	2.87e-31		3'UTR PRDX5		339	-0.221	3.92e-05		103	0.017	0.868
cg10718809		-0.148	2.81e-23		PRDX5: Body		339	-0.224	3.04e-05		103	-0.026	0.798
cg24689021		-0.063	9.16e-18		BAD: Body		339	-0.091	0.0944		103	0.085	0.394
cg10264188		-0.082	4.37e-09		5'UTR		339	-0.036	0.511		103	0.057	0.57
cg07588779		0.015	4.93e-08		GPR137/BAD: TSS1500; 1stExon; Body; TSS200		339	0.046	0.398		103	0.08	0.419
cg03784628		-0.1	6.68e-08		5'UTR		339	-0.008	0.89		103	0.053	0.595
cg13703584		-0.118	1.18e-07		5'UTR		339	0.009	0.868		103	0.114	0.252
cg10498429		0.018	1.18e-07		GPR137/BAD: TSS1500; 1stExon; Body; TSS200		339	0.071	0.193		103	0.169	0.0888
cg10155572		-0.037	1.92e-07		ESRRA: Body		339	-0.239	8.75e-06		103	-0.001	0.992
cg23100081		-0.011	3.6e-06		GPR137: 3'UTR		339	-0.003	0.95		103	0.081	0.419
cg10856549		-0.006	4.1e-06		GPR137: Body		339	-0.113	0.0373		103	0.062	0.531
cg15417149		0.015	1.33e-05		GPR137: 5'UTR; Body; 1stExon		339	0.052	0.342		103	0.124	0.213
cg06129498		0.034	3.42e-05		5'UTR; 1stExon		339	0.137	0.0115		103	0.008	0.934
cg01352108		0.059	4.14e-05		5'UTR; 1stExon		339	0.023	0.673		103	0.072	0.467
cg03527086		-0.082	4.51e-05		ESRRA: 5'UTR		339	-0.132	0.0147		103	-0.194	0.0499
KCNK5
cg05255811		-0.373	9.32e-70		Body		339	-0.369	2.4e-12		103	-0.674	5.95e-15
cg18705155		-0.226	2.71e-26		Body		339	-0.12	0.0278		103	-0.605	1.33e-11
cg09130674		-0.224	1.52e-25		Body		339	-0.197	0.000265		103	-0.711	3.91e-17
cg21388745		-0.119	1.81e-23		Body		339	-0.203	0.000168		103	-0.701	1.59e-16
cg00859574		-0.129	4.14e-08		Body		339	-0.16	0.00304		103	-0.43	5.9e-06
cg02128567		-0.113	3.53e-07		1stExon; 5'UTR		339	-0.253	2.35e-06		103	-0.345	0.000362
KCNK6
cg22014579		0.184	4.88e-12		YIF1B: 3'UTR; Body		339	-0.161	0.00304		103	-0.026	0.795
cg27174108		0.14	8.11e-11		YIF1B: TSS1500; 3'UTR		339	-0.119	0.0286		103	-0.094	0.344
cg00412772		0.128	1.17e-08		YIF1B: 3'UTR; 1stExon; 5'UTR		339	-0.169	0.00174		103	-0.108	0.277
cg03049863		0.118	7.11e-08		YIF1B: 3'UTR; TSS200		339	-0.115	0.0347		103	-0.122	0.218
cg21603537		0.102	9.37e-08		YIF1B: 3'UTR; Body		339	-0.142	0.00901		103	-0.012	0.905
cg07665060		0.118	1.13e-07		YIF1B: TSS1500; 3'UTR		339	-0.132	0.0154		103	-0.126	0.205
cg11708454		0.11	1.58e-07		YIF1B: 3'UTR; TSS200		339	-0.131	0.0154		103	-0.135	0.174
cg13521973		0.039	6.36e-07		Body		339	-0.244	5.62e-06		103	-0.193	0.0507
cg08216899		-0.025	5.1e-06		3'UTR		339	0.11	0.0425		103	0.217	0.0275
cg11272232		0.087	4.08e-05		YIF1B: 3'UTR; 1stExon; 5'UTR		339	-0.145	0.00751		103	-0.027	0.786
KCNK7
cg10142520		-0.21	3.27e-22		EHBP1L1 Body		339	-0.215	6.77e-05		103	0.014	0.89
cg17290213		-0.126	1.09e-17		EHBP1L1 Body		339	-0.223	3.57e-05		103	0.092	0.355
cg03416228		-0.092	6.06e-15		Between EHBP1L1/KCNK7		339	-0.225	2.91e-05		103	-0.171	0.0844
cg12758867		-0.072	2.02e-14		EHBP1L1 Body		339	-0.223	3.49e-05		103	0.095	0.338
cg13179915		-0.067	3.13e-11		1stExon		339	-0.205	0.000139		103	-0.305	0.00175
cg14189782		0.042	6.44e-09		EHBP1L1: TSS1500		339	0.073	0.18		103	0.132	0.185
cg01178624		-0.104	1.43e-06		3'UTR		339	-0.133	0.0143		103	-0.1	0.313
cg26667091		-0.049	1.97e-06		EHBP1L1: Body		339	-0.154	0.00446		103	-0.128	0.198
cg05436845		-0.036	6.28e-06		MAP3K11: Body		339	-0.223	3.34e-05		103	0.045	0.651
cg05967487		-0.088	1.48e-05		EHBP1L1: Body		339	-0.042	0.445		103	0.039	0.698
cg17918700		-0.03	1.55e-05		TSS200		339	-0.23	1.84e-05		103	-0.277	0.00455
cg10006762		0.017	2.09e-05		EHBP1L1: TSS1500		339	-0.14	0.00997		103	-0.176	0.0749
cg16053334		0.015	4.01e-05		EHBP1L1: TSS1500		339	0.007	0.894		103	-0.005	0.96
KCNK9
cg21415530		-0.332	1.14e-56		TSS1500		339	-0.159	0.00332		103	-0.383	6.39e-05
cg01532168		-0.254	1.84e-22		TSS1500		339	-0.031	0.575		103	-0.197	0.046
cg12175729		-0.273	6.23e-22		TSS1500		339	-0.056	0.302		103	-0.215	0.0288
cg04344565		-0.229	2.2e-19		TSS1500		339	-0.04	0.463		103	-0.186	0.0606
cg20761810		0.155	1.67e-16		Between KCNK9/TRAPPC9		339	0.238	9.24e-06		103	-0.119	0.23
cg14968375		0.151	4.37e-16		Between COL22A1/KCNK9		339	0.186	0.00057		103	0.133	0.18
cg12084750		0.093	1.5e-14		Between KCNK9/TRAPPC9		339	0.146	0.00712		103	-0.092	0.353
cg05780864		0.186	3.45e-12		Body		339	0.162	0.00285		103	0.155	0.119
cg05988964		0.183	2.15e-11		3'UTR		339	0.208	0.000116		103	0.197	0.0456
cg09819539		-0.117	5.83e-11		Between KCNK9/TRAPPC9		338	0.072	0.188		103	-0.149	0.133
cg26327804		-0.108	7.71e-10		Body		339	-0.084	0.124		103	-0.147	0.138
cg14930075		-0.147	8.72e-10		1stExon		339	-0.025	0.646		103	-0.175	0.077
cg17336929		-0.11	9.79e-10		Between KCNK9/TRAPPC9		339	0.055	0.313		103	-0.248	0.0117
cg25405895		0.131	1.75e-09		Between COL22A1/KCNK9		339	0.003	0.962		103	0.156	0.115
cg00111503		0.145	3.64e-09		Body		339	0.165	0.00233		103	0.074	0.457
cg26247525		-0.137	5.33e-09		Body		339	-0.012	0.821		103	-0.095	0.342
cg17834752		-0.107	1.34e-08		5'UTR; 1stExon		339	0.06	0.273		103	-0.195	0.0486
cg25900813		-0.106	4.38e-08		Between KCNK9/TRAPPC9		339	0.069	0.207		103	-0.236	0.0162
cg24020826		0.102	7.26e-08		3'UTR		339	0.176	0.00112		103	0.204	0.0384
cg22424020		0.103	2.35e-07		Body		339	0.022	0.682		103	0.096	0.336
cg14691388		0.068	3.32e-06		Body		339	-0.174	0.00132		103	0.036	0.717
cg17493839		0.113	5.45e-06		Body		339	0.046	0.396		103	0.055	0.582
cg18195416		0.125	6.9e-06		Between COL22A1/KCNK9		339	0.206	0.000129		103	0.237	0.016
cg01247522		-0.079	2.34e-05		Between KCNK9/TRAPPC9		339	0.062	0.256		103	-0.181	0.0673
cg16455444		-0.104	2.37e-05		Body		339	0.064	0.236		103	-0.027	0.787
cg03919980		-0.066	2.96e-05		Between KCNK9/TRAPPC9		339	0.114	0.0359		103	-0.222	0.0243
cg04222297		-0.02	3.23e-05		Between KCNK9/TRAPPC9		339	-0.197	0.000265		103	-0.096	0.336
cg17546052		-0.079	3.35e-05		Between KCNK9/TRAPPC9		339	0.141	0.00913		103	-0.152	0.125
cg20662930		-0.045	4.75e-05		TSS1500		339	-0.048	0.378		103	-0.076	0.443
cg07236958		0.064	5.93e-05		Between COL22A1/KCNK9		339	0.165	0.00236		103	0.077	0.441
cg18534312		-0.069	6.34e-05		Body		339	-0.044	0.415		103	0.063	0.528
KCNK10
cg09945147		0.219	3.03e-33		Between GPR65/KCNK10		339	0.241	7.35e-06		103	0.312	0.00132
cg01733928		0.153	4.71e-29		Between GPR65/KCNK10		339	0.25	3.17e-06		103	0.282	0.00397
cg08069902		0.19	9.47e-26		Body		339	0.088	0.107		103	0.231	0.019
cg02222791		0.225	1.04e-23		Between GPR65/KCNK10		339	0.238	9.06e-06		103	0.267	0.00642
cg18078958		0.219	2.22e-20		Between GPR65/KCNK10		339	0.181	0.000811		103	0.29	0.00294
cg10325478		-0.171	7.12e-16		1stExon;5'UTR		339	-0.087	0.108		103	0.178	0.0728
cg10172979		0.123	1.23e-14		Between GPR65/KCNK10		339	0.167	0.00201		103	0.286	0.0034
cg16385571		-0.176	6.14e-14		Body; TSS1500		339	-0.136	0.012		103	0.125	0.207
cg24740404		0.167	1.05e-13		Between GPR65/KCNK10		339	0.166	0.00212		103	0.211	0.0321
cg10852609		-0.19	1.97e-13		Body; TSS1500		339	-0.2	0.000217		103	0.048	0.627
cg15347348		0.134	2.77e-13		Body; TSS1500		339	0.118	0.0299		103	0.313	0.00127
cg00932251		-0.167	5.12e-13		1stExon; Body; 5'UTR		339	-0.144	0.00777		103	0.056	0.576
cg19453093		0.081	3.2e-12		Body		339	0.205	0.000146		103	0.375	9.54e-05
cg19476426		0.145	2.58e-11		Between GPR65/KCNK10		339	0.172	0.00144		103	0.212	0.0316
cg15493607		0.167	4.53e-11		Body; TSS1500		339	0.197	0.000264		103	0.313	0.00129
cg05296192		-0.121	1.91e-10		Body; TSS1500		339	-0.139	0.0103		103	0.01	0.916
cg11795680		0.151	3e-10		Between GPR65/KCNK10		339	0.178	0.000972		103	0.187	0.0582
cg10935723		0.136	5.59e-10		TSS1500		339	0.185	0.000611		103	0.176	0.0753
cg17671157		-0.105	6.87e-10		1stExon; 5'UTR		337	-0.068	0.21		103	0.229	0.0197
cg13707025		-0.108	8.6e-10		Body		339	-0.176	0.00115		103	0.146	0.142
cg18525616		0.144	8.98e-10		Between GPR65/KCNK10		339	0.156	0.00404		103	0.27	0.00581
cg00927624		0.143	3.91e-09		Between KCNK10/SPATA7		339	0.249	3.43e-06		103	0.318	0.00108
cg23291854		-0.107	4.26e-08		1stExon; 5'UTR		339	-0.04	0.465		103	0.282	0.00385
cg08054244		-0.127	1.08e-06		1stExon; Body; 5'UTR		337	-0.118	0.0309		103	-0.026	0.796
cg22521269		-0.093	1.35e-06		TSS200		339	-0.116	0.0335		103	0.215	0.0289
cg01195676		0.102	1.81e-06		Between GPR65/KCNK10		339	0.102	0.061		103	0.067	0.503
cg05052898		-0.077	2.36e-06		Body; TSS200		339	-0.119	0.0291		103	0.018	0.854
cg02883668		0.079	2.03e-05		Body		339	0.177	0.00107		103	0.262	0.0074
cg06634473		-0.063	2.33e-05		1stExon; 5'UTR		339	-0.019	0.727		103	0.176	0.0748
cg21557030		-0.088	2.33e-05		TSS200		339	-0.093	0.0877		103	0.152	0.124
cg08112724		0.079	4.16e-05		Body		339	0.093	0.0889		103	0.137	0.169
cg23381267		0.097	6.14e-05		Body		339	0.154	0.00444		103	0.227	0.0211
KCNK12
cg07464408		-0.282	1.03e-49		Between KCNK12/MSH6		339	0.013	0.817		103	-0.036	0.718
cg15110473		-0.155	3.94e-28		Between MSH2/KCNK12		339	-0.074	0.174		103	0.004	0.97
cg00981060		0.183	1.55e-20		Between MSH2/KCNK12		339	0.073	0.179		103	0.223	0.0238
cg27320127		-0.199	2.52e-20		TSS1500		339	-0.171	0.00159		103	-0.037	0.708
cg04735632		0.17	2.15e-18		Between KCNK12/MSH6		339	0.052	0.342		103	0.005	0.964
cg10285618		0.132	7.23e-16		MIR559;EPCAM; TSS200; Body		339	-0.012	0.832		103	0.064	0.518
cg04185310		-0.141	1.27e-13		Between MSH2/KCNK12		339	-0.067	0.217		103	-0.111	0.264
cg04431946		-0.184	5.91e-12		TSS200		339	-0.026	0.64		103	-0.079	0.428
cg08074851		-0.146	1.6e-10		TSS200		339	0.028	0.611		103	-0.147	0.139
cg22162312		0.136	5.64e-10		Body		339	0.113	0.0369		103	0.166	0.0929
cg13223402		-0.114	7.74e-10		1stExon		339	-0.077	0.158		103	0.044	0.661
cg03266686		-0.102	1.44e-09		Between MSH2/KCNK12		339	-0.144	0.0079		103	-0.026	0.792
cg04981611		-0.108	2.17e-08		TSS1500		339	-0.141	0.00958		103	-0.058	0.557
cg04943225		-0.101	6.83e-08		Between KCNK12/MSH6		339	-0.065	0.23		103	-0.026	0.795
cg03603951		-0.116	7.54e-08		TSS200		339	-0.143	0.00831		103	-0.087	0.385
cg11691189		-0.117	1.06e-07		Between MSH2/KCNK12		339	0.042	0.439		103	0.064	0.519
cg11125315		0.097	3.04e-06		Between KCNK12/MSH6		339	0.035	0.52		103	-0.017	0.862
cg13913015		-0.097	1.45e-05		TSS1500		339	-0.077	0.16		103	-0.087	0.382
cg04934807		-0.052	2.31e-05		TSS1500		339	-0.095	0.0802		103	-0.011	0.91
cg14758072		-0.078	3.36e-05		Between KCNK12/MSH6		339	-0.04	0.465		103	-0.043	0.67
cg14299961		0.06	3.39e-05		Between KCNK12/MSH6		339	0.032	0.552		103	0.127	0.199
cg27138584		-0.059	4.47e-05		Body		339	0.003	0.963		103	0.258	0.00846
cg01826863		-0.073	4.65e-05		TSS1500		339	-0.097	0.0747		103	-0.074	0.457
cg00783525		0.054	7.26e-05		Body		339	0.113	0.037		103	0.335	0.000539
KCNK13
cg21191365		-0.209	2.2e-20		Body		339	-0.026	0.639		103	0.201	0.0417
cg00364611		-0.118	1.32e-11		1stExon		339	-0.17	0.00166		103	0.275	0.00487
cg05182249		-0.086	1.12e-07		TSS200		339	-0.163	0.00259		103	0.195	0.0482
cg25225073		-0.1	4.05e-07		Body		339	0.073	0.18		103	0.303	0.00188
cg25874421		-0.069	5.17e-06		TSS200		339	-0.171	0.00159		103	0.104	0.296
cg00881552		-0.077	6.22e-06		TSS200		339	-0.131	0.0159		103	0.197	0.0466
cg02136132		-0.081	9.77e-06		TSS1500		339	-0.145	0.0073		103	0.17	0.0868
cg05330297		-0.073	4.9e-05		TSS1500		339	-0.149	0.00606		103	-0.023	0.821
KCNK15
cg13598409		0.21	1.39e-56		TSS1500		339	-0.251	2.87e-06		103	0.093	0.35
cg04966972		0.164	7.67e-45		TSS1500		339	-0.298	2.14e-08		103	0.078	0.435
cg04675475		0.096	1.25e-31		TSS200		339	-0.166	0.00212		103	-0.039	0.696
cg11681959		0.109	5.52e-28		TSS200		339	-0.278	2.01e-07		103	-0.053	0.598
cg05139523		-0.147	3.2e-17		RIMS4: Body		339	0.156	0.00406		103	0.173	0.0805
cg03562120		0.17	3.14e-16		WISP2: 1stExon; 5'UTR		339	-0.145	0.00757		103	-0.018	0.857
cg20752831		0.085	3.86e-10		RIMS4: 3'UTR		339	-0.075	0.166		103	0.051	0.612
cg25301532		-0.113	6.12e-09		Body		339	0.253	2.35e-06		103	0.29	0.00299
cg09357268		-0.048	4.75e-08		Body		339	0.195	0.000296		103	0.225	0.0224
cg02858288		-0.032	1.14e-07		Between WISP2/KCNK15		339	0.175	0.00123		103	0.037	0.71
cg09203114		0.017	6.34e-07		TSS200		339	-0.087	0.11		103	0.127	0.2
cg07046101		-0.09	7.49e-07		3'UTR		339	0.275	2.66e-07		103	0.189	0.0554
cg10864955		0.019	2.77e-06		TSS200		339	-0.166	0.00212		103	0.019	0.853
cg19431241		0.022	2.9e-06		TSS200		339	-0.059	0.275		103	0.017	0.864
KCNK16
cg05897803		0.114	3.86e-11		TSS200		339	-0.342	1.04e-10		103	0.009	0.928
cg07970874		0.087	2.82e-06		TSS200		339	-0.269	4.73e-07		103	0.019	0.847
cg01669948		0.069	4.02e-05		TSS1500		339	-0.161	0.00297		103	0.057	0.568
KCNK17
cg13855924		-0.142	2.45e-12		Body		339	-0.209	0.000109		103	-0.105	0.293
cg04755571		-0.131	5.17e-10		TSS200		339	-0.241	7.29e-06		103	-0.262	0.00762
cg06347083		-0.124	5.92e-10		TSS200		339	-0.215	6.61e-05		103	-0.216	0.0282
cg10712551		-0.122	1.58e-07		Body		339	-0.175	0.00119		103	-0.239	0.0149
cg03252829		-0.105	1.61e-05		1stExon; 5'UTR		339	-0.284	1.04e-07		103	-0.2	0.0428
cg07699454		0.071	1.68e-05		Body		339	0.099	0.0698		103	0.085	0.395
cg13075951		-0.078	4.39e-05		TSS200		339	-0.135	0.0131		103	0.016	0.871
cg08315770		-0.103	6.55e-05		1stExon		339	-0.205	0.000148		103	-0.084	0.402
KCNK18
cg24353740		0.154	1.21e-21		TSS200		339	-0.027	0.615		103	0.106	0.287
cg25229305		0.188	1.52e-14		TSS1500		339	0.055	0.309		103	0.067	0.499
cg26979595		-0.117	2.23e-11		Between KCNK18/SLC18A2		339	-0.048	0.38		103	0.024	0.812
cg04815301		0.132	2.98e-09		TSS1500		339	0.018	0.742		103	0.102	0.304
cg06639691		0.107	4.39e-09		TSS200		339	0.002	0.967		103	0.021	0.835
cg05307477		0.105	1.11e-08		TSS200		339	-0.024	0.662		103	0.105	0.29
cg11198676		0.108	2.99e-07		TSS1500		339	0.009	0.875		103	0.139	0.161
cg27455890		-0.107	7.09e-06		Between KCNK18/SLC18A2		339	0.086	0.116		103	-0.016	0.874
cg22835852		-0.09	1.13e-05		Between KCNK18/SLC18A2		339	-0.056	0.307		103	0.019	0.852
1 mRNA Expression z-Scores (RNA Seq V2 RSEM). 2 Age and race adjusted associations of individual methylated CpG loci and combined triple negative vs. luminal A subtype were ranked according to p-value (smallest first) and all significant loci were selected for further evaluation (Bonferroni adjusted threshold for methylation analyses= p< 8.22*10(-8)). 3 Annotation data obtained from Illumina for …
